# Supplementary material for: Modulating Endoplasmic Reticulum Chaperones and Mutant Protein Degradation in GABRG2(Q390X) Associated with Genetic Epilepsy with Febrile Seizures Plus and Dravet Syndrome
Source: Int J Mol Sci. 2024 Apr 23;25(9):4601. doi: 10.3390/ijms25094601 (PMC11083348; doi:10.3390/ijms25094601)
Supplement: Supplementary file 1 [file ijms-25-04601-s001.zip]

Archive with 1 entries (1 files):
- ijms-2924930-supplementary.pdf
